# Supplementary material for: Large-scale Gene Ontology analysis of plant transcriptome-derived sequences retrieved by AFLP technology
Source: BMC Genomics. 2008 Jul 24;9:347. doi: 10.1186/1471-2164-9-347 (PMC2515857; doi:10.1186/1471-2164-9-347)
Supplement: Additional file 10 — Summary results of the bootstrapping analysis using a variable number of groups and sequences. [file 1471-2164-9-347-S10.xls]

## Sheet: Foglio1
Additional file 10. Summary results of the boostrapping analysis using a variable number of groups and sequences.
GO vocabularies	32 groups (70 seqs each)				15 groups (149 seqs each)				10 groups (224 seqs each)
(GO terms and codes)	Mean	%	St. Dev.		Mean	%	St. Dev.		Mean	%	St. Dev.
BP
Cellular process (GO:0009987)	14.9167	44.9433	4.04528		35.8667	44.8726	5.97455		55.2	44.4444	7.68548
Metabolic process (GO:0008152)	13.1944	39.7543	4.16667		31.7333	39.7014	5.21627		49	39.4525	7.13364
Localization (GO:0051179)	3.72222	11.2149	1.76653		9.06667	11.3433	2.31352		13.8	11.1111	3.61478
Response to stimulus (GO:0050896)	0.944444	2.84557	1.094		2.26667	2.83581	1.62422		4.7	3.78422	3.74314
Development (GO:0007275)	0.305556	0.920625	0.66845		0.733333	0.917469	1.16292		1.1	0.885668	1.19722
Regulation of biological process (GO:0050789)	0.0833333	0.25108	0.280306		0.2	0.250219	0.414039		0.3	0.241546	0.483046
Growth (GO:0040007)	0.0277778	0.0836932	0.166667		0.0666667	0.0834063	0.258199		0.1	0.0805153	0.316228
CC
Cell (GO:0005623)	12.6944	49.6653	2.8767		30.4667	49.62	4.2404		45.8	49.6208	4.98442
Organelle (GO:0043226)	9.47222	37.0588	2.59104		22.6667	36.9164	3.41565		34.1	36.9447	4.30633
Protein complex (GO:0043234)	1.55556	6.0859	1.40294		3.73333	6.08035	2.15362		5.6	6.06717	1.64655
Organelle part (GO:0044422)	0.861111	3.36898	0.833333		2.13333	3.47448	1.40746		3.2	3.46696	2.09762
Membrane-enclosed lumen (GO:0031974)	0.861111	3.36898	0.833333		2.13333	3.47448	1.40746		3.2	3.46696	2.09762
Extracellular region (GO:0005576)	0.0833333	0.32603	0.280306		0.2	0.325733	0.560612		0.3	0.325027	0.674949
Extracellular region part (GO:0044421)	0.0277778	0.108677	0.166667		0.0666667	0.108578	0.258199		0.1	0.108342	0.316228
MF
Catalytic activity (GO:0003824)	10.0833	40.8729	3.2809		24.2667	40.6273	4.51136		36.4	40.5797	6.93141
Binding (GO:0005488)	9.61111	38.9587	3.38296		23.4667	39.2879	4.68838		35.3	39.3534	3.86005
Transporter activity (GO:0005215)	1.61111	6.53065	1.22539		3.93333	6.58519	1.27988		5.9	6.57748	2.23358
Structural molecule activity (GO:0005198)	1.41667	5.74247	1.36015		3.4	5.69228	2.06328		5.1	5.68562	1.59513
Transcription regulator activity (GO:0030528)	0.916667	3.71571	0.874234		2.2	3.68324	1.20712		3.3	3.67893	1.56702
Signal transducer activity (GO:0004871)	0.305556	1.23857	0.576663		0.733333	1.22775	1.09978		1.1	1.22631	1.37032
Translation regulator activity (GO:0045182)	0.305556	1.23857	0.467177		0.733333	1.22775	0.703732		1.1	1.22631	0.737865
Enzyme regulator activity (GO:0030234)	0.222222	0.900779	0.484686		0.533333	0.892907	0.833809		0.8	0.891862	0.918937
Motor activity (GO:0003774)	0.194444	0.788182	0.401386		0.466667	0.781294	0.63994		0.7	0.780379	0.948683
